# Supplementary material for: Efficacy of Human Recombinant Growth Hormone in Females of a Non-Obese Hyperglycemic Mouse Model after Birth with Low Birth Weight
Source: Int J Mol Sci. 2024 Jun 7;25(12):6294. doi: 10.3390/ijms25126294 (PMC11203808; doi:10.3390/ijms25126294)
Supplement: Supplementary file 1 [file ijms-25-06294-s001.zip]

Archive with 6 entries (6 files):
- Supplementary Table S1, PC of liver.pdf
- Supplementary Table S2, PC score of liver.pdf
- Supplementary Table S3, all metabolites of liver.pdf
- Supplementary Table S4, PC of muscle.pdf
- Supplementary Table S5, PC score of muscle.pdf
- Supplementary Table S6, metabolites of muscle.pdf
